# Supplementary material for: Capturing the Severity and Impairment Associated With Depression: The Overall Depression Severity and Impairment Scale (ODSIS) Validation in a Spanish Clinical Sample
Source: Front Psychiatry. 2019 Apr 9;10:180. doi: 10.3389/fpsyt.2019.00180 (PMC6465570; doi:10.3389/fpsyt.2019.00180)
Supplement: Supplementary Datasheet 1 — Database ODSIS: demographic and clinical data. [file Data_Sheet_1.CSV]

Exp_condition	Study	User	Principal_diagnostic	Number_comorbid_disorders	Diagn_cat	Gender	Age	Civil_status	Education	OASIS1pre	OASIS2pre	OASIS3pre	OASIS4pre	OASIS5pre	OASISpreTOTAL	BAI1pre	BAI2pre	BAI3pre	BAI4pre	BAI5pre	BAI6pre	BAI7pre	BAI8pre	BAI9pre	BAI10pre	BAI11pre	BAI12pre	BAI13pre	BAI14pre	BAI15pre	BAI16pre	BAI17pre	BAI18pre	BAI19pre	BAI20pre	BAI21pre	BAITotalpre	ODSIS1pre	ODSIS2pre	ODSIS3pre	ODSIS4pre	ODSIS5pre	ODSISpreTOTAL	ODSIS1post	ODSIS2post	ODSIS3post	ODSIS4post	ODSIS5post	ODSIStotalPOST
2	1	10	1	1	1	1	27	1	3	1	1	1	1	1	5																							1	1	0	1	1	4
2	1	11	1	2	1	2	50	2	2	1	1	1	0	0	3																							1	0	0	0	0	1
2	1	16	1	1	1	1	34	1	3	0	0	0	0	0	0																							1	0	0	0	0	1
2	1	19	1	1	1	2	34	1	2	1	2	2	2	2	9																							2	2	2	2	2	10
2	1	2	1	1	1	2	25	2	3	1	0	0	0	0	1																							1	1	1	1	0	4
2	1	21	1	1	1	1	30	1	3	0	0	0	0	0	0																							1	1	0	0	0	2
2	1	24	1	0	1	1	58	3	3	3	2	2	3	1	11																							3	2	2	2	2	11
2	1	27	1	1	1	1	27	1	3	1	1	2	2	1	7																							1	1	2	1	1	6
2	1	31	1	1	1	2	33	1	3	1	1	1	1	2	6																							1	2	1	2	2	8
1	1	Usuario1862	1	1	1	1	38	2	3	3	2	1	2	2	10																							1	1	1	1	1	5	0	0	0	0	0	0
1	1	Usuario1865	1	1	1	2	43	2	3	2	2	0	1	1	6																							1	2	1	0	0	4	0	0	0	0	0	0
1	1	Usuario1874	1	0	1	1	31	2	3	1	1	1	1	1	5																							1	0	0	1	1	3	2	2	2	3	2	11
1	1	Usuario1875	1	0	1	2	31	1	2	3	2	2	3	2	12																							2	2	3	3	2	12	1	1	1	1	1	5
1	1	Usuario1884	1	0	1	1	26	2	3	3	2	0	4	0	9																							1	2	3	2	0	8	0	0	0	0	0	0
1	1	Usuario1887	1	2	1	2	46	2	3	3	3	3	3	1	13																							2	2	2	1	1	8	0	0	0	0	0	0
1	1	Usuario1888	1	1	1	2	42	2	2	1	2	1	1	0	5																							1	1	1	1	1	5	1	1	1	1	1	5
1	1	Usuario1889	1	0	1	1	25	1	2	3	2	1	2	2	10																							1	0	1	1	1	4	1	1	1	1	1	5
1	1	Usuario1924	1	1	1	1	43	1	2	0	0	0	0	0	0																							1	1	0	1	0	3	2	1	0	0	1	4
1	1	Usuario1931	1	1	1	1	47	3	2	1	2	1	2	3	9																							1	2	2	2	3	10	1	2	2	0	2	7
1	1	Usuario1933	1	0	1	1	46	2	2	3	1	0	3	1	8																							2	2	3	2	1	10	0	0	0	0	0	0
1	1	Usuario1944	1	1	1	1	47	1	3	3	2	1	1	2	9																							2	2	2	2	2	10	2	2	2	1	2	9
1	1	Usuario1946	1	3	1	1	25	1	3	2	2	1	1	0	6																							1	1	0	0	0	2	1	2	1	0	1	5
1	1	Usuario1967	1	1	1	2	31	1	3	0	0	0	0	0	0																							0	0	0	0	0	0	1	2	0	0	1	4
1	1	Usuario1980	1	0	1	1	32	1	3	1	0	1	1	1	4																							2	1	1	1	1	6	2	1	1	1	1	6
1	1	Usuario2003	1	2	1	2	48	2	2	2	2	1	1	2	8																							0	0	0	1	1	2	1	1	0	0	0	2
1	1	Usuario2050	1	1	1	1	24	1	3	2	1	0	1	1	5																							2	2	2	0	2	8	0	0	0	0	0	0
1	1	Usuario2055	1	0	1	2	45	1	2	0	0	0	0	1	1																							0	0	0	0	0	0	1	3	2	1	1	8
1	1	Usuario2056	1	1	1	1	53	2	3	1	1	1	0	0	3																							0	0	0	0	0	0	0	0	0	0	0	0
1	1	Usuario2294	1	1	1	1	40	1	1	1	2	0	1	0	4																							1	1	0	1	0	3	0	0	0	0	0	0
1	1	Usuario2298	1	1	1	1	28	1	3	2	2	1	2	2	9																							1	1	2	1	2	7	0	0	0	0	0	0
1	1	Usuario2496	1	0	1	1	49	3	2	3	1	0	0	3	7																							1	1	3	0	3	8	1	0	1	0	1	3
1	1	Usuario2499	1	1	1	1	31	2	3	2	1	2	0	1	6																							1	0	1	1	1	4	1	1	1	1	1	5
1	1	Usuario2537	1	3	1	2	24	1	2	1	1	1	1	1	5																							1	1	1	1	1	5	1	1	1	1	1	5
1	3		1	1	1	2	58	2	3	2	2	2	2	3	11																							2	2	2	2	2	10
1	3		1	1	1	1	39	2	3	3	3	4	3	2	15																							1	2	2	3	2	10
1	3		1	0	1	2	46	2	1	1	2	1	1	1	6																							1	1	2	2	2	8
1	3		1	0	1	1	60	4	1	3	3	3	3	2	14																							1	1	1	0	2	5
1	3		1	1	1	1	52	3	3	2	2	2	2	2	10																							1	2	1	1	1	6
1	3		1	0	1	1	35	3	2	1	1	0	1	2	5																							0	0	0	0	1	1
1	3		1	1	1	1	43	2	1	1	2	1	2	1	7																							1	2	2	2	2	9
1	3		1	0	1	1	55	1	2	1	1	0	1	1	4																							3	2	3	3	2	13
1	3		1	2	1	1	50	3	3	3	2	2	2	2	11																							2	2	3	2	3	12
1	3		1	1	1	2	41	1	3	3	2	1	2	2	10																							2	2	4	2	2	12
1	3		1	0	1	1	57	3	3	1	2	0	1	1	5																							3	2	2	1	0	8
1	3		1	1	1	1	48	3	2	3	2	2	3	3	13																							1	1	1	1	0	4
1	3		1	2	1	1	60	2	1	4	3	3	2	2	14																							3	2	3	3	2	13
1	3		1	1	1	1	52	2	1	2	3	1	2	2	10																							2	2	2	1	2	9
1	3		1	0	1	1	51	2	3	1	1	1	1	0	4																							0	0	0	0	0	0
1	3		1	2	1	1	35	1	2	2	2	3	2	2	11																							0	0	1	0	1	2
1	3		1	0	1	1	39	2	2	2	2	2	1	3	10																							0	0	0	0	0	0
1	3		1	0	1	1	56	2	3	2	2	1	1	1	7																							1	2	2	2	1	8
1	3		1	2	1	2	43	2	3	2	2	1	1	1	7																							1	1	0	1	0	3
1	3		1	1	1	1	35	3	3	1	1	0	0	0	2																							2	2	2	2	2	10
1	3		1	1	1	1	65	2	3	0	0	0	0	0	0																							3	2	2	2	2	11
1	3		1	1	1	1	51	2	2	2	2	1	2	1	8																							2	2	2	1	2	9
1	3		1	1	1	1	51	1	2	0	0	1	0	0	1																							1	2	3	1	1	8
1	3		1	1	1	1	52	2	3	2	2	2	2	2	10																							1	0	1	1	0	3
1	3		1	2	1	1	62	2	1	3	3	1	3	2	12																							3	2	3	3	3	14
1	3		1	0	1	1	60	2	1	1	1	3	2	1	8																							4	3	3	2	3	15
1	3		1	2	1	1	61	4	2	3	2	2	2	3	12																							3	2	2	1	1	9
1	3		1	0	1	1	39	2	3	1	0	0	0	0	1																							1	2	1	2	2	8
1	3		1	0	1	1	56	2	2	2	2	3	3	3	13																							2	1	2	1	2	8
1	3		1	0	1	1	53	2	1	4	3	3	3	2	15																							2	2	1	1	2	8
1	3		1	1	1	1	55	2	2	1	1	1	1	1	5																							2	2	2	1	2	9
1	3		1	1	1	2	60	2	2	0	0	4	3	2	9																							1	3	2	0	1	7
1	3		1	0	1	2	24	1	3	4	4	4	4	4	20																							1	2	2	1	3	9
1	3		1	0	1	1	32	2	3	2	2	2	2	2	10																							1	2	2	2	2	9
1	3		1	0	1	2	38	3	2	1	3	3	2	2	11																							2	2	1	1	1	7
1	3		1	1	1	1	50	2	3	3	2	1	2	3	11																							1	2	2	2	2	9
1	3		1	0	1	1	48	3	2	2	2	1	1	2	8																							2	2	0	2	2	8
1	3		1	0	1	1	51	2	3	3	3	0	1	1	8																							2	2	3	3	2	12
1	3		1	1	1	1	57	3	2	3	2	0	0	1	6																							0	0	0	0	0	0
1	3		1	0	1	1	57	3	1	1	2	3	1	3	10																							2	2	2	2	2	10
1	3		1	0	1	1	41	2	1	2	2	2	2	2	10																							3	3	3	2	3	14
1	3		1	2	1	1	50	3	1	0	1	1	1	2	5																							3	3	3	3	3	15
1	3		1	1	1	1	58	2	2	2	2	2	3	2	11																							2	2	2	2	2	10
1	3		1	1	1	1	60	2	1	2	2	1	3	2	10																							2	2	3	3	2	12
1	3		1	1	1	1	50	2	1	3	2	2	3	2	12																							3	3	3	3	3	15
1	3		1	0	1	1	47	2	3	1	1	1	0	1	4																							2	2	2	3	3	12
1	3		1	1	1	1	47	3	2	3	2	2	2	2	11																							3	2	3	3	3	14
1	3		1	0	1	1	26	1	1	4	3	3	0	3	13																							2	2	2	1	1	8
1	3		1	2	1	1	57	2	2	0	0	4	3	3	10																							2	2	3	2	2	11
1	3		1	1	1	1	57	4	1	2	2	2	2	2	10																							1	2	1	1	1	6
1	3		1	1	1	1	50	2	3	3	3	3	3	3	15																							3	3	2	2	2	12
1	3		1	1	1	2	31	2	3	2	2	2	2	1	9																							3	2	3	3	3	14
1	3		1	0	1	2	50	2	1	1	1	1	1	1	5																							3	3	3	3	4	16
1	3		1	0	1	1	25	1	3	4	3	4	4	3	18																							1	2	1	2	1	7
1	3		1	2	1	1	25	1	3	2	2	3	3	2	12																							3	3	3	2	2	13
1	3		1	1	1	2	40	3	1	1	1	1	2	1	6																							1	1	0	0	0	2
1	3		1	1	1	1	52	2	2	3	2	3	3	3	14																							3	2	2	3	2	12
1	3		1	0	1	2	44	2	3	3	2	1	2	1	9																							1	2	2	1	1	7
1	3		1	2	1	1	41	2	2	2	2	2	2	2	10																							3	3	3	3	3	15
1	3		1	0	1	1	49	2	3	3	3	3	3	2	14																							2	2	3	3	2	12
1	3		1	0	1	1	64	1	1	3	2	2	2	1	10																							1	2	2	1	2	8
1	3		1	1	1	1	61	2	1	3	3	0	2	2	10																							3	2	1	2	2	10
1	3		1	1	1	1	28	1	3	3	3	3	3	3	15																							3	2	4	3	4	16
1	3		1	1	1	1	58	2	1	4	3	4	3	4	18																							1	1	2	1	3	8
1	3		1	1	1	1	47	2	3	3	2	2	2	2	11																							2	2	2	2	2	10
1	3		1	0	1	2	33	2	2	3	3	0	1	2	9																							3	3	3	3	2	14
1	3		1	1	1	1	46	1	2	2	3	3	2	2	12																							2	1	1	1	2	7
1	3		1	1	1	1	46	2	1	1	1	0	0	0	2																							3	2	3	2	2	12
1	3		1	2	1	1	28	2	2	1	1	1	1	1	5																							3	3	3	2	3	14
1	3		1	0	1	1	28	2	2	3	2	1	1	1	8																							3	2	3	3	4	15
1	3		1	2	1	2	43	2	3	3	2	1	3	2	11																							1	2	2	2	2	9
1	3		1	0	1	2	66	2	1	3	3	2	3	2	13																							3	3	3	3	2	14
1	3		1	1	1	2	48	2	2	1	0	1	1	1	4																							2	2	3	3	2	12
1	3		1	1	1	1	50	2	1	3	3	2	3	2	13																							3	2	4	0	3	12
1	3		1	0	1	1	48	1	3	3	2	2	2	2	11																							0	0	0	0	0	0
1	3		1	1	1	2	54	2	2	1	1	2	2	2	8																							3	3	4	3	3	16
1	3		1	1	1	1	63	3	2	1	1	1	1	2	6																							1	1	0	0	0	2
1	3		1	0	1	2	44	2	1	2	3	2	2	1	10																							1	1	2	2	3	9
1	3		1	2	1	2	49	2	2	0	0	0	0	0	0																							0	0	0	0	1	1
1	3		1	0	1	1	44	2	1	3	2	1	1	2	9																							3	3	2	2	2	12
1	3		1	1	1	1	33	1	2	2	2	3	2	4	13																							2	2	3	3	2	12
1	3		1	1	1	1	22	1	3	4	2	3	2	3	14																							3	2	3	3	3	14
1	3		1	1	1	1	36	1	3	1	2	2	2	2	9																							2	2	2	1	2	9
1	3		1	1	1	1	30	3	2	3	2	3	3	2	13																							2	2	3	3	3	13
1	3		1	1	1	2	24	1	1	3	2	1	3	3	12																							3	3	3	2	2	13
1	3		1	0	1	1	60	2	3	3	2	1	1	1	8																							1	0	0	1	1	3
1	3		1	1	1	1	48	2	3	1	1	1	1	1	5																							1	1	1	2	1	6
1	3		1	0	1	1	32	2	2	3	2	2	2	3	12																							1	2	2	1	2	8
1	3		1	1	1	1	53	3	3	3	2	2	2	3	12																							2	2	2	2	2	10
1	3		1	0	1	2	37	1	2	1	2	0	1	1	5																							2	1	2	2	1	8
1	3		1	0	1	1	52	3	3	1	2	1	3	2	9																							1	2	1	1	1	6
1	3		1	0	1	1	40	3	1	3	2	3	3	2	13																							1	1	2	1	2	7
1	3		1	0	1	1	58	2	1	3	4	0	3	3	13																							3	2	3	3	3	14
1	3		1	1	1	2	53	2	1	2	2	2	2	1	9																							3	2	2	1	2	10
1	3		1	1	1	2	59	4	2	3	2	3	3	2	13																							2	2	2	2	2	10
1	3		1	0	1	2	49	2	2	0	0	1	0	0	1																							3	2	3	2	2	12
1	3		1	1	1	1	60	3	2	1	1	2	1	3	8																							2	2	2	2	1	9
1	3		1	2	1	1	33	2	3	1	1	1	1	2	6																							1	1	2	1	2	7
1	3		1	1	1	1	43	1	1	4	3	4	3	3	17																							0	0	0	0	0	0
1	3		1	0	1	1	48	2	2	3	2	2	1	1	9																							1	0	1	0	0	2
1	3		1	2	1	1	41	2	2	3	2	1	2	3	11																							3	2	2	3	3	13
1	3		1	2	1	1	45	2	3	0	0	1	2	2	5																							2	2	3	3	3	13
1	3		1	1	1	1	32	2	2	2	1	2	2	1	8																							3	3	3	2	2	13
1	3		1	0	1	1	46	1	2	2	2	2	2	2	10																							1	1	0	0	0	2
1	3		1	1	1	1	53	3	1	2	2	3	3	3	13																							1	2	2	1	2	8
1	3		1	0	1	2	57	2	2	3	2	2	2	2	11																							2	2	2	2	2	10
1	3		1	0	1	1	29	2	3	2	2	1	1	2	8																							2	2	3	2	3	12
1	3		1	1	1	1	33	2	1	3	3	3	3	3	15																							1	0	1	1	1	4
1	3		1	0	1	1	33	2	3	3	3	2	3	2	13																							2	2	2	2	0	8
1	3		1	1	1	1	47	2	2	2	2	3	1	1	9																							3	2	3	3	3	14
1	3		1	0	1	1	39	3	2	2	1	2	1	0	6																							1	2	3	3	3	12
1	3		1	2	1	1	36	2	2	3	2	0	1	2	8																							3	3	3	3	3	15
1	3		1	1	1	1	34	2	3	1	1	1	1	2	6																							0	0	0	0	0	0
1	3		1	1	1	1	44	3	2	3	3	3	2	2	13																							0	0	0	0	0	0
1	3		1	1	1	1	45	2	2	2	3	1	1	1	8																							2	2	2	1	2	9
1	3		1	0	1	1	46	2	2	2	2	0	2	0	6																							1	2	1	1	1	6
1	3		1	2	1	1	42	2	2	3	3	2	3	3	14																							3	3	2	3	2	13
1	3		1	2	1	1	36	2	2	3	2	0	1	2	8																							2	2	3	3	3	13
1	3		1	1	1	1	42	2	3	1	2	2	2	2	9																							1	1	0	1	0	3
1	3		1	1	1	1	34	2	3	3	2	2	2	2	11																							1	1	2	2	1	7
1	3		1	0	1	2	40	2	2	1	1	1	1	1	5																							1	0	1	2	1	5
1	3		1	1	1	1	37	2	3	3	3	2	2	2	12																							1	2	3	3	0	9
1	3		1	1	1	1	41	2	2	2	2	1	1	2	8																							3	4	4	4	4	19
1	3		1	0	1	2	39	2	2	1	1	0	1	0	3																							3	2	3	2	2	12
1	3		1	0	1	1	32	1	1	1	1	0	0	0	2																							1	0	1	1	1	4
1	3		1	2	1	1	49	2	3	4	2	1	1	1	9																							1	1	1	1	1	5
1	3		1	1	1	1	32	2	3	1	1	2	1	3	8																							1	1	2	2	2	8
1	3		1	1	1	1	53	2	2	3	3	2	3	3	14																							1	1	2	2	1	7
1	3		1	1	1	1	35	1	3	3	3	1	3	3	13																							1	1	2	0	1	5
1	3		1	0	1	1	55	4	2	2	1	1	0	0	4																							2	2	2	2	2	10
1	3		1	1	1	2	44	2	2	1	1	2	1	2	7																							1	2	2	3	2	10
1	3		1	1	1	1	65	2	2	2	2	3	2	2	11																							2	1	2	1	0	6
1	3		1	1	1	2	61	2	1	1	1	2	2	2	8																							0	0	1	2	1	4
1	3		1	0	1	2	41	2	3	3	2	3	1	2	11																							2	2	3	1	1	9
1	3		1	0	1	1	33	3	2	2	2	1	1	2	8																							1	1	0	0	0	2
1	3		1	0	1	2	48	3	2	1	0	0	1	1	3																							3	3	3	3	3	15
1	3		1	0	1	1	32	1	3	3	2	3	2	3	13																							1	2	1	1	0	5
1	3		1	0	1	1	39	2	2	1	1	2	1	1	6																							2	1	3	2	1	9
1	3		1	0	1	1	56	3	1	3	2	2	2	1	10																							3	3	2	3	2	13
1	3		1	2	1	1	27	1	2	1	0	2	1	0	4																							1	2	1	0	0	4
1	3		1	2	1	1	41	3	1	3	3	4	3	3	16																							2	2	2	1	1	8
1	3		1	1	1	1	51	2	1	4	3	4	3	2	16																							0	0	1	1	0	2
1	3		1	2	1	2	41	2	2	1	1	1	2	1	6																							1	0	1	1	1	4
1	3		1	2	1	1	48	3	1	1	0	0	0	0	1																							1	1	2	1	2	7
1	3		1	0	1	1	49	2	2	0	0	0	0	0	0																							3	2	1	1	1	8
1	3		1	2	1	1	43	2	3	1	1	1	1	0	4																							1	1	0	0	1	3
1	3		1	0	1	2	36	2	3	1	2	2	0	1	6																							2	2	2	3	3	12
1	3		1	0	1	1	49	2	2	2	1	0	1	1	5																							2	2	2	2	2	10
1	3		1	2	1	2	38	3	1	3	3	0	2	3	11																							1	1	0	0	1	3
1	3		1	2	1	1	46	1	2	3	2	4	1	2	12																							2	4	2	2	3	13
1	3		1	0	1	2	44	2	3	2	2	0	3	2	9																							1	2	2	2	2	9
1	3		1	2	1	2	57	2	2	3	3	2	3	2	13																							2	2	2	2	1	9
1	4		5	1	2	2	20	1	3	1	1	1	1	0	4																							2	2	1	2	1	8
1	4	Usuario12120	5	0	2	1	22	1	3	1	0	0	1	0	2																							0	0	0	0	0	0
1	4	Usuario15195	1	0	1	1	45	1	1	2	2	0	1	1	6																							0	0	0	0	0	0
1	4	Usuario15198	3	0	2	1	20	2	3	3	2	0	3	2	10																							1	1	0	0	0	2
1	4	Usuario15200	3	0	2	1	22	2	2	1	2	0	1	1	5																							1	0	0	0	0	1
1	4	Usuario16176	5	3	2	1	31	1	3	1	2	3	4	3	13																							3	3	3	3	3	15
1	4	Usuario17177	1	0	1	1	25	1	3	1	1	1	0	0	3																							1	0	0	0	0	1
1	4	Usuario17184	1	0	1	1	39	1	3	2	3	2	3	3	13																							3	3	3	3	3	15
1	4	Usuario17185	5	0	2	1	32	1	3	1	2	2	1	2	8																							2	2	2	2	2	10
1	4	Usuario17205	4	3	2	1	28	1	3	1	2	1	1	1	6																							1	1	1	1	1	5
1	4	Usuario17211	3	2	2	1	24	1	3	2	2	2	2	2	10																							4	2	3	2	4	15
1	4	Usuario18179	3	0	2	2	47	2	2	2	2	0	2	2	8																							2	1	1	1	1	6
1	4	Usuario18180	4	1	2	1	22	1	3	3	2	4	2	2	13																							3	2	4	2	2	13
1	4	Usuario18181	2	0	1	1	54	2	3	2	1	0	0	0	3																							0	0	0	0	0	0
1	4	Usuario18183	4	0	2	1	22	1	3	3	2	2	3	3	13																							2	3	2	4	4	15
1	4	Usuario18184	4	1	2	1	55	2	1	1	1	0	1	1	4																							0	0	1	0	0	1
1	4	Usuario18193	5	1	2	1	38	1	2	4	4	4	4	4	20																							3	4	3	3	3	16
1	4	Usuario18194	1	1	1	1	58	3	2	1	0	0	0	0	1																							4	1	4	2	3	14
1	4	Usuario18202	4	0	2	1	47	2	1	0	0	4	0	3	7																							0	0	4	0	3	7
1	4	Usuario19197	1	0	1	1	30	1	1	4	3	3	3	4	17																							4	3	4	4	4	19
1	4	Usuario20209	3	1	2	1	50	1	3	1	2	2	1	2	8																							2	2	2	2	2	10
1	4	Usuario20214	3	1	2	2	27	2	2	2	2	2	2	1	9																							1	1	1	1	1	5
1	4	Usuario20217	3	0	2	2	23	2	3	1	1	0	1	0	3																							1	1	0	0	0	2
1	4	Usuario20219	3	1	2	2	50	1	1	3	1	2	2	2	10																							3	2	3	3	3	14
1	4	Usuario21228	5	0	2	2	36	1	3	1	2	3	2	2	10																							1	2	1	1	2	7
1	4	Usuario21243	3	1	2	1	22	1	3	3	3	0	2	0	8																							1	0	1	0	0	2
1	4	Usuario21244	3	1	2	1	59	2	3	3	3	3	3	2	14																							4	4	1	2	2	13
1	4	Usuario21257	4	1	2	1	26	2	2	1	1	1	1	2	6																							3	3	2	2	2	12
1	4	Usuario21259	3	0	2	1	42	1	2	2	2	3	1	1	9																							3	2	3	2	3	13
1	4	Usuario21265	5	1	2	1	29	2	3	3	3	3	3	4	16																							2	2	3	3	4	14
1	4	Usuario21268	4	1	2	1	45	2	3	4	2	3	2	2	13																							3	2	2	2	2	11
1	4	Usuario22354	1	2	1	2	46	2	3	3	1	2	2	2	10	1	1	1	2	2	0	1	1	2	2	0	0	0	2	0	0	2	2	0	2	1	22	2	1	2	2	2	9
1	4	Usuario22357	4	1	2	1	41	2	1	2	2	1	1	1	7	1	1	2	2	2	1	2	2	1	2	1	1	1	1	2	1	1	2	1	1	1	29	1	1	1	1	1	5
1	4	Usuario22374	4	1	2	1	29	2	2	2	2	0	1	1	6	2	2	2	2	3	1	2	1	1	2	1	1	1	1	0	3	3	1	0	0	0	29	2	3	1	1	1	8
1	4	Usuario22397	4	0	2	1	46	3	2	3	2	1	1	1	8	0	1	0	2	1	0	1	1	1	2	0	0	0	0	0	1	1	2	1	0	1	15	1	2	2	1	2	8
1	4	Usuario22398	5	1	2	1	29	2	3	1	2	2	2	0	7																							2	1	2	2	1	8
1	4	Usuario22407	3	0	2	1	23	1	3	2	2	0	2	1	7	0	1	2	2	0	3	1	1	0	1	0	1	0	0	0	0	1	1	2	2	2	20	1	1	0	0	0	2
1	4	Usuario22408	3	1	2	2	26	1	3	1	2	1	3	1	8	1	2	2	1	1	1	0	0	0	2	1	1	0	0	0	0	0	1	0	0	0	13	3	2	3	3	3	14
1	4	Usuario22422	1	2	1	1	26	1	3	2	1	3	2	3	11	0	0	1	2	1	0	0	1	1	1	0	1	0	0	0	0	1	0	0	1	2	12	2	2	2	1	3	10
1	4	Usuario22423	3	0	2	1	58	2	2	2	2	0	2	1	7	0	2	0	2	0	0	0	1	0	2	0	1	0	0	0	0	0	0	0	0	0	8	1	1	1	1	1	5
1	4	Usuario22436	3	3	2	1	21	1	3	3	3	2	3	4	15	1	2	1	3	0	2	2	2	1	3	2	1	0	2	2	0	1	3	2	2	1	33	1	1	2	1	0	5
1	4	Usuario22444	3	0	2	1	25	2	3	3	2	0	2	1	8	1	3	2	3	0	0	0	1	0	3	0	0	0	0	0	0	0	3	0	0	0	16	3	2	3	2	1	11
1	4	Usuario23421	3	2	2	1	21	1	3	1	0	1	1	1	4	1	2	1	1	2	1	1	2	2	2	1	1	2	1	1	1	2	1	1	1	1	28	1	2	1	0	0	4
1	4	Usuario23446	1	1	1	2	21	1	2	2	1	1	3	2	9	1	2	1	1	0	1	1	1	0	1	2	0	0	0	2	0	0	2	0	0	1	16	3	2	3	2	3	13
1	4	Usuario24481	5	0	2	2	40	2	3	1	4	3	3	0	11	1	2	1	2	2	0	2	2	1	3	1	1	1	1	0	0	0	0	0	2	2	24	1	1	0	1	0	3
1	4	Usuario24482	1	0	1	1	44	3	3	3	2	2	3	2	12	0	2	0	2	0	1	1	2	0	2	0	0	0	2	1	0	0	2	0	1	2	18	1	2	3	2	2	10
1	4	Usuario24490	1	0	1	2	43	2	3	2	1	2	2	1	8	0	0	2	1	1	0	0	2	1	2	0	0	0	2	0	0	2	1	0	0	1	15	1	0	0	0	0	1
1	4	Usuario24497	1	0	1	1	19	1	3	2	2	1	2	2	9	0	0	0	2	0	0	0	0	0	0	0	0	0	0	0	0	0	0	0	0	0	2	0	0	1	0	0	1
1	4	Usuario24503	4	3	2	1	34	1	2	3	2	4	4	4	17	1	2	3	3	3	2	2	2	3	2	2	1	1	2	1	1	3	2	2	1	3	42	3	4	4	4	4	19
1	4	Usuario24525	5	2	2	1	52	2	3	1	2	4	3	3	13	2	2	0	1	0	0	0	0	0	1	0	0	0	0	0	0	0	2	0	0	0	8	1	1	2	0	3	7
1	4	Usuario24531	3	0	2	2	30	1	3	2	1	0	0	1	4	0	0	0	1	0	0	0	0	0	2	0	0	0	0	1	0	0	1	0	0	0	5	1	1	2	1	1	6
1	4	Usuario24541	3	1	2	2	51	2	2	1	1	1	1	1	5	1	1	1	1	0	0	1	0	0	1	1	0	0	0	1	0	0	2	0	0	1	11	1	2	2	2	2	9
1	4	Usuario24567	4	1	2	1	28	1	1	3	3	3	2	3	14	0	1	1	3	3	3	2	2	3	3	0	2	0	3	0	0	2	2	3	1	1	35	1	1	3	1	3	9
1	4	Usuario26568	4	2	2	2	30	1	3	3	3	0	2	2	10	3	3	2	3	3	3	2	3	2	3	2	3	2	3	2	0	1	1	0	0	2	43	2	2	1	2	2	9
1	4	Usuario28713	1	0	1	1	34	2	3	1	1	0	0	0	2	1	1	0	0	1	0	0	0	0	2	0	0	0	0	2	0	1	2	0	0	2	12	2	1	1	0	1	5
1	4	Usuario28714	1	0	1	1	37	1	3	4	3	4	3	4	18	3	0	3	3	3	3	2	3	3	3	2	3	2	3	2	3	3	2	3	1	0	50	3	2	3	3	3	14
1	4	Usuario28722	4	0	2	1	39	2	3	3	4	4	4	4	19	0	2	3	2	3	2	2	2	0	2	2	0	0	0	0	3	3	2	2	0	2	32	0	0	0	1	1	2
1	4	Usuario29707	5	0	2	1	34	2	3	2	2	2	3	1	10	1	0	0	2	0	2	1	0	0	2	0	0	0	0	0	0	0	1	0	0	0	9	1	1	0	0	0	2
1	4	Usuario29710	4	1	2	2	52	1	2	3	3	3	3	4	16	1	1	2	3	3	1	1	2	2	2	1	0	1	1	1	3	3	3	2	1	3	37	3	2	3	3	3	14
1	4	Usuario30747	3	0	2	2	34	1	3	0	0	1	2	0	3	0	0	1	0	0	0	0	0	0	1	0	0	0	0	0	0	0	0	0	1	1	4	1	0	0	2	1	4
1	4	Usuario30748	5	0	2	2	63	2	2	2	2	3	3	3	13	0	2	0	2	1	0	0	1	1	2	0	2	1	1	0	0	2	0	0	2	2	19	1	2	1	1	1	6
1	4	Usuario30756	5	1	2	1	36	1	3	3	2	2	2	3	12	1	1	1	2	2	1	1	1	1	2	1	2	0	0	1	0	1	2	1	2	1	24	2	1	2	2	2	9
1	4	Usuario30800	7	0	2	1	20	1	3	3	2	2	3	2	12	1	1	1	2	1	1	0	2	0	3	0	0	0	1	0	0	1	2	0	0	0	16	3	2	2	1	2	10
1	4	Usuario30801	3	2	2	1	21	1	3	2	2	2	1	2	9	0	1	2	3	2	2	2	3	1	3	2	0	0	2	2	1	2	3	0	0	0	31	2	2	2	2	2	10
1	4	Usuario30802	4	0	2	2	23	1	3	0	0	0	0	0	0	0	0	0	0	0	0	0	0	0	0	0	0	0	0	0	1	0	0	0	0	0	1	0	0	0	0	0	0
1	4	Usuario30810	5	2	2	2	35	1	3	2	2	1	1	1	7	2	0	1	2	2	2	2	0	0	1	0	0	0	1	0	1	2	3	1	0	0	20	1	2	3	1	3	10
1	4	Usuario32872	4	0	2	1	21	1	3	1	2	2	1	0	6	0	1	1	1	0	0	0	1	0	1	0	0	1	0	0	0	0	1	0	0	2	9	3	2	1	1	0	7
1	4	Usuario32875	5	1	2	1	19	1	3	3	2	3	2	3	13	1	2	2	3	3	1	1	1	2	3	2	1	2	2	2	2	2	3	1	1	1	38	4	3	3	3	4	17
1	4	Usuario33822	3	1	2	1	22	1	3	1	1	1	0	0	3	0	1	0	1	1	0	1	0	0	1	0	0	0	0	0	0	0	1	0	1	1	8	1	1	1	1	2	6
1	4	Usuario35864	3	2	2	1	44	2	2	1	2	1	1	2	7	0	2	3	2	2	0	1	2	3	2	0	0	2	3	0	3	3	1	2	0	0	31	1	1	1	1	1	5
1	4	Usuario35867	3	1	2	1	47	2	3	3	2	1	1	2	9	0	1	0	2	2	1	0	2	1	2	0	0	0	0	0	0	2	3	0	0	0	16	3	3	3	2	2	13
1	4	Usuario36932	3	0	2	1	43	1	2	3	3	3	3	4	16	2	2	2	2	2	3	1	2	3	2	2	1	1	3	2	3	3	1	2	2	2	43	3	2	3	3	4	15
1	4	Usuario36937	3	2	2	2	20	1	3	3	2	2	3	1	11	0	2	0	3	3	2	0	3	2	2	1	1	0	0	1	2	2	0	0	0	2	26	1	1	3	2	1	8
1	4	Usuario38892	3	2	2	1	36	1	3	4	3	3	3	3	16	2	2	2	3	3	1	3	1	1	3	1	3	3	3	0	0	2	3	0	0	0	36	2	2	3	4	3	14
1	4	Usuario38949	5	0	2	1	23	1	3	1	1	1	0	0	3	0	1	2	0	0	0	1	1	0	1	0	1	0	0	0	1	0	0	0	0	3	11	0	0	0	0	0	0
1	4	Usuario38950	4	0	2	1	38	1	3	4	2	2	1	0	9	1	2	1	2	2	2	1	2	0	3	1	1	0	1	1	0	1	1	0	2	2	26	0	0	0	0	0	0
1	4	Usuario39941	3	3	2	2	47	2	3	4	2	1	2	1	10	0	0	0	1	2	0	0	0	0	2	0	0	0	0	0	2	1	0	0	2	0	10	2	2	2	1	1	8
1	4	Usuario39942	3	1	2	1	23	1	3	2	2	2	3	0	9	1	2	2	2	2	2	0	2	2	2	2	0	0	2	2	2	2	3	2	0	2	34	3	2	3	4	3	15
1	4	Usuario39956	3	1	2	1	24	2	3	2	3	1	3	1	10	1	0	1	3	3	2	2	3	2	2	0	2	0	1	2	0	2	2	0	1	0	29	3	2	3	3	1	12
1	4	Usuario39959	2	1	1	2	27	1	3	3	1	1	1	1	7	0	1	0	1	1	1	0	1	0	1	0	1	0	0	0	0	1	1	0	0	1	10	3	1	2	1	1	8
1	4	Usuario39961	5	2	2	1	29	2	2	3	2	2	2	3	12	0	1	2	3	2	0	3	2	2	3	1	1	0	2	2	0	3	1	0	0	0	28	1	1	1	2	1	6
1	4	Usuario39984	5	2	2	1	19	3	3	3	2	3	2	2	12	0	1	0	2	1	0	0	0	0	2	1	0	0	1	1	0	1	0	0	2	0	12	1	2	2	2	1	8
1	4	Usuario39985	5	0	2	1	24	1	3	1	2	1	2	1	7	0	1	1	1	0	0	0	0	0	1	0	0	0	0	0	0	0	1	0	2	2	9	1	1	1	0	0	3
1	4	Usuario39989	5	1	2	1	20	1	3	1	1	0	0	0	2	0	0	0	0	0	0	0	0	0	0	0	0	0	0	0	0	0	1	0	0	1	2	1	3	1	1	1	7
1	4	Usuario39990	5	1	2	1	20	2	2	3	2	4	3	4	16	1	1	2	3	2	3	3	1	1	3	2	3	3	2	3	0	2	3	0	0	1	39	4	2	2	3	3	14
1	4	Usuario40993	5	1	2	1	23	1	3	3	3	2	3	3	14	1	1	2	3	3	1	3	3	3	3	3	2	2	3	2	0	3	2	0	1	1	42	3	2	3	3	3	14
1	4	Usuario41025	3	1	2	2	31	1	2	4	3	3	3	2	15	0	1	1	2	2	1	2	3	2	3	1	0	0	2	1	0	2	1	0	0	1	25	3	3	3	2	2	13
1	4	Usuario41032	1	0	1	1	39	1	3	2	1	4	3	2	12	2	0	0	2	0	0	2	1	0	2	0	0	0	0	0	0	1	0	0	0	0	10	3	3	3	2	3	14
1	4	Usuario41033	3	0	2	1	38	1	2	1	0	1	1	1	4	0	0	1	1	0	0	0	1	0	1	0	0	0	0	0	0	1	0	0	0	0	5	1	2	2	2	1	8
1	4	Usuario41039	3	1	2	1	24	3	3	2	1	2	1	2	8	0	2	2	3	3	0	2	2	2	2	2	2	2	2	2	1	2	2	0	0	1	34	2	2	1	1	1	7
1	4	Usuario41058	4	0	2	1	32	2	2	2	1	1	1	1	6	0	1	1	2	2	0	2	1	1	2	2	0	0	2	2	1	2	2	0	0	0	23	0	0	1	1	1	3
1	4	Usuario42082	5	1	2	2	24	1	2	0	0	0	0	0	0	0	0	0	1	0	0	0	1	0	0	0	0	0	1	0	0	0	0	0	0	0	3	2	2	2	2	1	9
1	4	Usuario42102	1	0	1	2	23	1	1	1	1	2	1	2	7	0	1	0	2	1	0	0	0	1	1	0	0	0	1	0	1	2	1	0	0	2	13	1	1	0	2	1	5
1	4	Usuario43114	5	0	2	1	57	1	2	3	2	0	0	2	7	1	1	0	1	0	1	1	1	0	1	2	0	0	0	1	0	0	0	1	1	0	12	0	0	0	0	0	0
1	4	Usuario43119	3	1	2	1	19	1	1	3	3	2	3	2	13	0	2	1	1	0	0	0	1	0	1	0	0	0	1	0	0	0	3	0	1	1	12	0	0	2	0	1	3
1	4	Usuario43124	3	0	2	1	18	1	3	2	2	2	1	1	8	0	1	0	1	2	0	1	0	0	1	0	0	0	0	0	1	1	0	0	1	1	10	2	1	1	0	0	4
1	4	Usuario43125	5	1	2	2	47	1	2	2	2	3	2	2	11	0	2	1	2	1	0	1	2	0	2	2	2	2	1	1	0	1	3	0	2	2	27	1	2	2	2	2	9
1	4	Usuario43189	4	1	2	1	46	2	3	3	3	2	2	2	12	1	0	2	2	1	1	0	2	0	2	0	0	0	2	0	1	1	2	0	0	0	17	2	2	2	2	2	10
1	4	Usuario43301	1	0	1	1	32	2	3	3	2	1	3	1	10	2	0	2	3	1	1	1	2	0	3	2	0	0	0	1	0	1	1	0	0	0	20	3	3	4	3	2	15
1	4	Usuario43302	3	3	2	2	43	2	3	2	2	2	3	2	11	0	1	1	2	1	2	2	2	0	2	0	0	0	1	1	0	1	2	1	0	0	19	3	2	3	2	2	12
1	4	Usuario43303	3	1	2	2	44	1	2	4	3	3	3	3	16	0	1	0	3	2	1	2	2	2	2	1	0	0	2	0	0	2	1	0	0	0	21	4	4	3	3	3	17
1	4	Usuario43329	1	0	1	1	45	2	3	0	0	0	0	0	0	0	0	0	1	0	0	0	0	0	1	0	0	0	0	0	0	0	0	0	0	0	2	1	2	2	2	1	8
1	4	Usuario43344	5	0	2	2	35	1	3	2	3	2	3	2	12	1	1	1	2	2	0	2	1	2	2	0	1	1	1	0	0	1	0	0	1	2	21	1	1	2	1	1	6
1	4	Usuario43346	3	0	2	1	31	1	2	1	0	0	0	0	1	0	0	0	1	1	0	1	0	0	1	0	0	0	0	0	0	0	0	0	0	0	4	0	0	0	0	0	0
1	4	Usuario43348	3	1	2	1	20	1	3	2	2	0	1	1	6	0	1	0	2	2	0	2	0	0	1	0	0	0	0	2	0	1	1	0	0	0	12	1	1	0	1	1	4
1	4	Usuario43351	7	1	2	1	26	1	2	3	3	1	2	3	12	0	1	2	3	0	0	1	2	0	3	1	1	0	1	2	0	0	3	0	3	1	24	1	1	0	0	0	2
1	4	Usuario43353	5	0	2	2	25	1	1	1	1	1	1	2	6	0	1	0	1	2	0	1	2	0	0	1	0	0	1	0	0	1	1	0	0	0	11	1	1	2	1	3	8
1	4	Usuario43357	5	1	2	1	22	2	3	1	1	2	2	1	7	1	2	2	2	3	1	2	1	2	3	0	2	1	2	0	0	2	3	2	1	1	33	3	3	3	4	2	15
1	4	Usuario43360	5	1	2	1	23	1	3	2	1	0	0	0	3	0	0	0	1	0	0	0	0	0	1	0	0	0	0	0	0	0	0	0	0	0	2	1	1	0	0	1	3
1	4	Usuario43363	3	1	2	2	32	1	3	3	2	1	2	2	10	0	1	0	0	0	0	0	0	0	0	0	0	0	0	0	0	0	0	0	0	0	1	2	1	1	1	1	6
1	4	Usuario43365	3	0	2	2	31	1	2	3	2	1	1	1	8	1	0	0	2	0	0	3	1	0	2	0	2	0	1	0	0	1	0	0	0	0	13	0	0	0	0	0	0
1	4	Usuario43372	5	1	2	1	32	2	3	3	2	3	3	3	14	0	3	0	3	3	0	2	1	1	2	0	0	0	0	1	0	2	2	0	3	2	25	1	1	1	1	1	5
1	4	Usuario43399	5	1	2	1	35	2	3	4	3	4	1	3	15	1	3	0	3	3	2	2	2	3	3	2	1	1	3	2	0	3	1	2	3	2	42	1	1	1	0	0	3
1	4	Usuario43402	5	1	2	1	32	1	2	1	2	1	1	2	7	0	2	1	1	2	2	2	2	1	2	0	1	1	0	1	2	2	2	0	2	0	26	0	0	0	0	0	0
1	4	Usuario43403	5	1	2	1	22	3	3	1	1	2	1	1	6	1	1	1	2	2	0	0	1	0	2	0	1	0	1	0	0	2	1	0	1	1	17	1	1	1	0	1	4
1	4	Usuario43420	5	1	2	2	29	2	3	2	2	3	13	2	2																							2	2	2	10	1	4
1	4	Usuario43432	5	1	2	1	25	2	3	1	1	1	1	1	5	0	0	0	2	2	0	0	0	0	2	1	0	0	2	2	0	2	2	0	2	0	17	3	2	3	3	3	14
2	5	Usuario23395	7	1	2	1	32	2	3	0	0	2	1	1	4	1	2	3	2	1	0	0	1	0	0	0	0	0	1	0	0	0	0	0	0	0	11	1	2	1	1	2	7
1	5	Usuario23397	4	0	2	1	24	2	3	2	3	2	1	2	10	0	2	1	3	0	1	2	2	0	2	1	1	0	2	1	0	2	2	1	1	2	26	1	0	3	1	1	6
1	5	Usuario23398	4	0	2	1	19	2	3	0	0	0	0	0	0	1	1	0	2	2	2	2	2	3	3	3	3	2	2	2	2	2	0	1	0	1	36	0	0	0	0	0	0
1	5	Usuario23407	4	3	2	2	56	2	3	3	2	2	2	2	11	2	2	2	2	2	2	1	2	2	2	1	1	1	2	1	2	1	0	1	1	1	31	2	2	2	2	3	11	1	1	0	1	1	4
2	5	Usuario23433	4	0	2	1	52	2	1	2	1	3	3	2	11	0	1	1	2	1	2	1	0	0	2	0	0	0	1	0	0	1	2	0	1	2	17	0	0	1	0	0	1
1	5	Usuario23434	3	1	2	1	63	2	1	1	1	1	1	1	5	0	2	2	2	2	0	1	1	0	2	2	3	2	0	1	0	1	0	0	0	1	22	1	0	0	0	0	1
2	5	Usuario23438	1	1	1	1	37	1	2	4	2	2	1	4	13	0	0	0	2	3	1	1	1	2	3	3	1	1	3	1	1	3	3	1	1	1	32	4	3	3	2	4	16
2	5	Usuario23440	3	1	2	1	41	2	1	3	2	2	1	2	10	1	0	1	2	0	2	2	1	0	2	3	0	0	0	3	0	0	1	0	0	0	18	1	2	1	1	2	7
1	5	Usuario23459	3	1	2	1	36	2	2	3	2	2	2	1	10	1	1	2	3	3	2	3	3	3	2	1	0	0	1	1	3	3	2	3	0	0	37	1	1	3	3	1	9
2	5	Usuario23472	3	1	2	1	33	2	2	1	1	1	0	0	3	1	0	0	1	0	0	0	0	0	2	0	1	0	0	0	0	0	1	0	0	0	6	1	1	0	0	1	3
1	5	Usuario24470	6	0	2	2	33	2	1	1	2	0	0	0	3																							2	2	0	0	0	4
1	5	Usuario24473	3	2	2	1	49	2	2	4	3	3	3	4	17	1	2	2	3	2	0	0	1	2	2	1	0	0	1	0	2	3	3	0	0	2	27	3	3	3	3	3	15
2	5	Usuario24486	6	1	2	2	56	2	1	1	2	2	2	2	9	0	0	0	0	0	0	0	0	0	1	2	2	0	2	0	0	2	0	0	2	2	13	2	2	2	4	3	13
1	5	Usuario24494	1	1	1	1	37	1	2	3	3	2	2	3	13	2	2	2	2	1	0	0	1	0	2	0	0	0	0	0	0	0	2	0	0	0	14	3	3	4	3	4	17
2	5	Usuario24501	6	0	2	1	38	2	1	1	1	0	1	1	4	0	2	2	2	3	2	3	2	3	3	3	3	3	1	3	3	3	3	1	0	3	48	1	1	1	1	1	5
1	5	Usuario24502	5	2	2	1	46	2	2	3	2	2	2	3	12	0	1	1	2	0	1	1	1	0	1	1	1	0	0	0	0	1	1	0	1	1	14	3	2	2	2	2	11
2	5	Usuario24507	7	0	2	1	43	2	2	2	2	1	3	1	9	0	3	1	1	0	0	2	0	3	2	1	1	2	2	3	0	3	2	0	0	0	26	2	2	2	3	1	10
2	5	Usuario24515	1	3	1	2	32	1	2	3	2	4	3	4	16	2	1	2	3	1	1	1	1	2	3	2	3	3	1	2	1	2	2	1	2	2	38	3	3	4	3	3	16
1	5	Usuario24543	4	2	2	1	42	2	1	1	2	4	4	4	15	0	3	2	2	3	1	2	3	3	3	1	3	0	3	1	2	3	0	0	0	3	38	2	2	3	3	3	13
1	5	Usuario24545	4	0	2	2	30	1	1	2	2	1	1	2	8	0	2	2	1	1	2	1	2	1	2	1	1	0	1	2	0	0	1	1	0	0	21	3	2	2	1	2	10	0	0	0	0	0	0
1	5	Usuario24550	1	1	1	1	48	3	2	3	2	3	1	3	12	1	3	1	2	1	0	1	0	0	2	0	2	1	0	0	0	0	2	0	0	1	17	3	2	3	2	3	13
1	5	Usuario25569	4	1	2	2	27	2	3	2	1	2	1	2	8	1	2	0	1	2	2	1	2	1	2	1	1	1	2	1	2	2	0	0	0	2	26	1	1	1	1	0	4
2	5	Usuario25573	3	0	2	2	47	2	2	3	2	1	2	1	9																							3	2	1	1	1	8
2	5	Usuario26562	1	1	1	1	52	2	1	2	2	3	3	3	13																							4	3	3	4	2	16
2	5	Usuario26569	1	1	1	2	35	2	2	1	1	1	1	1	5	1	2	1	1	1	0	1	2	0	1	0	1	0	1	0	0	0	1	0	0	1	14	3	3	4	4	3	17
2	5	Usuario27603	1	0	1	2	47	3	2	1	2	3	2	3	11	0	1	0	2	1	0	2	1	2	2	2	0	0	1	1	0	2	0	0	1	1	19	3	2	3	2	3	13
1	5	Usuario27605	3	1	2	1	31	3	2	3	3	2	2	2	12	1	2	2	2	2	2	2	2	2	2	3	2	1	2	3	0	2	3	2	1	2	40	3	2	2	2	2	11
1	5	Usuario28702	6	2	2	1	26	2	2	4	3	4	2	3	16	0	0	2	2	2	2	2	2	2	2	2	2	3	0	1	2	2	0	0	2	0	30	1	2	4	0	3	10
2	5	Usuario28707	3	1	2	1	31	1	3	2	3	2	2	2	11	1	1	1	3	2	0	2	2	1	2	1	1	0	2	2	0	2	1	0	1	1	26	1	1	1	1	0	4
2	5	Usuario28709	4	2	2	2	32	1	3	2	2	2	2	2	10	0	2	0	2	0	0	1	1	0	2	2	0	0	0	1	0	0	1	0	0	2	14	1	1	1	1	1	5
1	5	Usuario28747	3	1	2	1	35	2	2	2	2	2	3	3	12	1	1	3	2	2	3	1	2	1	3	3	1	0	0	3	0	2	2	1	0	1	32	1	2	0	2	3	8
1	5	Usuario29700	2	0	1	1	52	1	3	2	2	0	0	1	5	0	0	0	2	1	1	2	1	0	2	0	2	0	0	0	0	0	0	0	0	0	11	1	1	0	1	0	3	0	0	0	0	0	0
2	5	Usuario29705	6	3	2	1	35	2	3	1	1	0	0	0	2	0	0	0	0	0	0	0	0	0	1	0	0	0	0	1	1	1	1	0	1	0	6	1	1	2	1	0	5
1	5	Usuario30713	6	0	2	1	24	2	1	2	2	2	1	1	8	0	1	0	2	2	0	2	2	2	2	1	0	0	1	1	3	2	1	0	1	1	24	0	0	0	0	0	0
2	5	Usuario30724	3	1	2	2	30	1	2	2	2	1	2	1	8	0	0	0	3	3	0	0	0	2	2	0	0	0	1	0	3	3	1	0	0	0	18	2	3	2	2	2	11
1	5	Usuario30744	2	0	1	1	41	2	3	3	0	1	0	2	6	0	1	0	2	1	0	0	0	0	1	0	0	0	0	0	0	1	0	0	0	0	6	1	2	2	1	2	8	0	0	0	0	0	0
2	5	Usuario30804	6	0	2	1	53	2	1	0	0	0	0	0	0	0	0	0	0	0	0	0	0	0	0	0	0	0	0	0	0	0	1	0	0	0	1	0	0	0	0	0	0
2	5	Usuario30812	1	1	1	1	48	3	3	2	2	2	2	1	9	0	3	1	2	2	1	2	2	1	2	1	3	2	2	1	1	1	1	1	1	2	32	1	1	3	2	1	8
1	5	Usuario31809	4	1	2	1	37	2	2	2	3	3	1	3	12	2	1	2	2	3	1	2	1	1	2	2	1	0	1	1	3	3	2	2	0	1	33	3	2	4	1	4	14	1	1	1	1	1	5
1	5	Usuario32807	2	0	1	2	36	1	2	1	2	2	1	1	7	0	0	0	1	1	0	0	1	0	2	0	0	0	0	1	0	0	0	0	0	0	6	1	1	1	1	2	6	1	1	2	2	2	8
1	5	Usuario32820	3	1	2	1	28	1	2	1	1	1	2	1	6	0	0	1	1	2	0	0	1	0	2	1	1	2	1	0	0	1	3	0	0	0	16	1	2	1	2	1	7
1	5	Usuario32868	7	0	2	2	54	1	1	1	1	1	1	1	5	1	0	1	1	0	0	1	1	1	1	1	0	0	1	0	0	0	0	0	1	0	10	0	0	0	0	0	0	0	0	0	0	0	0
2	5	Usuario33806	1	1	1	1	35	2	1	2	1	4	3	3	13	2	2	2	2	3	2	2	2	2	1	1	0	0	1	0	1	3	2	0	0	0	28	4	3	4	3	3	17
1	5	Usuario33807	6	0	2	2	68	2	3	0	0	0	0	0	0	0	0	0	0	0	0	0	0	0	0	0	0	0	0	0	0	0	0	0	0	0	0	0	0	0	0	0	0	0	0	0	0	0	0
2	5	Usuario33816	8	0	1	2	45	2	1	3	1	3	3	3	13	0	0	1	1	2	1	1	2	2	2	1	3	3	3	1	0	1	2	0	2	0	28	2	1	2	0	0	5
2	5	Usuario33817	1	0	1	1	52	2	1	1	1	0	3	1	6	2	2	2	2	3	0	3	3	2	2	2	2	1	3	3	2	2	1	0	0	2	39	1	0	1	1	0	3
2	5	Usuario34834	4	1	2	2	32	1	1	4	3	3	3	4	17	1	1	2	3	3	3	3	3	2	2	1	2	1	3	1	1	2	2	3	1	3	43	2	2	3	3	2	12
1	5	Usuario34839	3	0	2	1	20	1	2	3	2	3	3	2	13	0	0	0	2	2	0	1	0	0	2	0	0	0	0	0	1	1	2	0	0	1	12	3	2	3	3	2	13
1	5	Usuario35829	3	1	2	1	24	2	3	3	2	1	1	2	9	1	0	2	2	2	1	1	2	1	3	0	2	2	1	1	2	2	2	2	0	0	29	2	1	1	1	2	7
1	5	Usuario35831	3	3	2	1	35	2	2	4	4	3	3	3	17	3	2	3	3	2	3	2	3	2	2	2	3	3	2	2	2	2	3	3	2	2	51	3	3	3	2	3	14	3	3	2	2	3	13
1	5	Usuario35839	7	0	2	1	30	2	2	2	1	1	0	0	4	0	1	1	1	1	0	2	1	0	2	2	0	0	0	1	0	1	0	0	0	0	13	1	2	1	0	0	4	1	1	1	0	1	4
2	5	Usuario35840	3	2	2	2	28	2	3	1	1	1	0	1	4	0	0	0	1	1	0	0	0	0	1	0	0	0	1	0	0	0	0	0	0	0	4	0	0	0	1	0	1
1	5	Usuario35857	6	1	2	1	23	2	1	0	0	0	0	0	0																							0	0	0	0	0	0
2	5	Usuario35858	6	1	2	2	30	2	3	1	2	0	0	1	4	0	0	0	1	1	0	0	0	0	1	0	0	0	0	0	1	0	0	0	0	0	4	2	0	0	0	0	2
2	5	Usuario35874	4	1	2	2	32	2	2	1	1	2	1	1	6	0	0	1	1	1	0	1	1	0	1	1	0	0	1	1	1	1	1	0	1	0	13	0	0	0	0	0	0
1	5	Usuario35882	1	0	1	1	60	4	3	2	2	1	1	2	8	2	0	1	2	2	1	1	0	1	0	0	0	0	0	0	1	0	0	0	2	13	10	4	3	3	3	3	16	1	1	2	0	2	6
2	5	Usuario35895	1	0	1	1	23	2	3	2	1	2	1	2	8	1	0	1	1	0	0	1	1	0	2	1	0	0	0	1	0	0	2	1	0	1	13	3	2	3	1	2	11
1	5	Usuario36874	1	0	1	1	44	2	3	3	3	3	3	3	15	1	3	1	3	2	2	2	3	2	3	2	0	0	0	2	0	2	2	1	0	2	33	4	4	4	2	3	17	3	3	2	3	2	13
2	5	Usuario36878	6	3	2	1	28	2	1	2	2	3	1	2	10	1	2	1	2	2	0	2	2	1	2	2	1	0	2	1	2	1	1	0	2	2	29	3	2	3	2	3	13
1	5	Usuario36879	4	3	2	1	45	2	1	1	2	2	2	3	10	2	2	0	0	0	0	0	0	0	2	1	0	0	2	1	0	2	2	0	0	0	14	0	0	0	0	0	0
1	5	Usuario36905	7	0	2	2	35	2	1	1	2	0	0	1	4	0	1	0	1	1	2	1	2	2	2	0	0	0	2	0	0	1	0	0	0	0	15	2	2	2	2	1	9	0	1	0	0	0	1
1	5	Usuario36931	4	0	2	1	43	2	2	1	1	0	0	0	2	0	0	0	1	1	1	0	1	0	1	0	0	0	0	0	0	0	0	0	0	0	5	0	0	0	0	0	0	0	0	0	0	0	0
1	5	Usuario36945	2	0	1	1	49	2	3	3	2	2	2	1	10	0	0	2	2	2	1	0	1	2	3	0	1	0	3	1	2	2	1	0	0	0	23	1	3	1	1	1	7	1	1	1	1	1	5
1	5	Usuario38872	5	0	2	2	40	2	3	1	1	2	1	0	5																							0	0	0	0	0	0	0	0	0	0	0	0
1	5	Usuario38873	3	2	2	1	39	2	2	3	2	2	1	1	9																							2	2	3	2	1	10
1	5	Usuario38887	3	1	2	2	51	3	1	3	3	3	2	3	14	1	2	1	1	0	0	0	0	0	2	0	1	0	0	0	0	0	0	0	0	0	8	4	3	4	2	3	16
1	5	Usuario38909	5	1	2	1	19	1	1	3	2	1	1	2	9	0	2	0	2	2	0	1	2	0	2	1	1	0	1	0	0	1	1	0	0	0	16	2	1	1	2	2	8
1	5	Usuario38946	1	1	1	2	53	2	3	1	1	0	0	0	2	0	0	0	3	3	0	1	0	2	3	0	1	0	0	0	0	2	0	0	0	0	15	0	0	0	0	0	0	3	3	3	3	3	15
1	5	Usuario40998	8	0	1	2	20	2	2	0	0	0	0	0	0	0	0	0	0	0	0	0	0	0	0	0	0	0	0	0	0	0	0	0	0	0	0	3	2	2	3	1	11
1	5	Usuario41010	1	1	1	1	52	3	2	3	2	2	3	2	12	0	2	1	2	0	1	1	1	0	2	0	1	0	0	0	0	2	3	0	2	2	20	4	2	3	3	2	14	1	0	0	0	0	1
1	5	Usuario41035	7	2	2	1	46	3	2	2	2	1	2	2	9	0	2	2	2	1	0	0	2	0	2	1	1	0	0	1	0	0	0	0	0	1	15	2	2	2	1	1	8
1	5	Usuario41078	1	0	1	1	23	1	3	1	1	0	0	0	2																							1	1	0	0	0	2
1	5	Usuario43190	3	1	2	1	29	1	3	1	2	2	1	2	8	1	0	1	2	0	0	1	1	0	2	0	1	0	2	0	0	1	2	0	0	0	14	1	1	1	1	2	6
1	5	Usuario43293	1	0	1	1	57	2	2	1	2	2	3	2	10	0	1	0	2	0	0	0	0	0	2	0	0	0	1	0	0	1	2	0	1	2	12	2	2	3	3	3	13	0	0	1	1	1	3
1	5	Usuario43347	5	1	2	1	35	1	3	3	2	2	3	2	12	1	3	3	3	1	1	2	1	0	2	1	0	0	1	1	0	0	3	0	2	3	28	1	2	2	1	2	8
1	5	Usuario43364	1	0	1	1	26	1	2	1	1	1	0	1	4																							1	0	1	0	2	4
1	5	Usuario43409	3	0	2	2	53	2	3	1	1	0	0	0	2	0	0	1	1	0	0	0	1	0	1	0	0	0	0	0	0	0	0	0	0	0	4	0	0	0	0	0	0	0	0	0	0	0	0
1	5	Usuario43466	1	2	1	1	39	2	2	3	3	3	3	3	15																							2	4	4	3	3	16	3	3	3	3	2	14
1	6	Usuario12137	4	1	2	2	31	2	1	1	1	0	1	1	4																							0	0	1	0	0	1
1	6	Usuario12143	3	0	2	1	27	2	3	1	1	1	1	1	5																							1	2	2	1	1	7
1	6	Usuario12153	4	3	2	1	23	1	3	2	2	2	2	1	9																							1	1	0	0	0	2
1	6	Usuario13149	3	0	2	1	20	1	3	2	2	0	1	2	7																							1	0	2	0	2	5
1	6	Usuario13168	3	0	2	1	61	1	3	1	2	1	0	1	5																							1	2	2	2	1	8
1	6	Usuario13171	3	1	2	1	35	2	2	1	2	1	0	0	4																							1	1	0	0	0	2
1	6	Usuario15179	4	0	2	2	26	1	3	3	3	1	2	2	11																							1	0	1	0	0	2
1	6	Usuario15182	3	0	2	2	37	1	3	1	2	2	2	1	8																							1	0	1	0	0	2
1	6	Usuario15203	1	2	1	1	28	1	3	0	1	2	0	3	6																							1	1	0	0	3	5
1	6	Usuario16142	10	0	2	2	33	2	3	0	0	0	2	1	3																							0	0	0	0	0	0
1	6	Usuario16152	1	0	1	1	20	2	3	1	1	0	2	0	4																							0	0	1	1	1	3
1	6	Usuario17206	4	0	2	1	20	2	3	2	2	4	0	2	10																							0	0	0	0	0	0
1	6	Usuario20234	4	0	2	1	26	1	3	3	2	0	2	1	8																							0	0	0	0	0	0
1	6	Usuario22410	3	0	2	1	23	2	3	3	3	2	2	2	12																							1	0	1	1	1	4
1	6	Usuario29701	3	1	2	1	25	1	3	1	1	1	1	1	5																							2	1	1	0	1	5
1	6	Usuario32858	7	2	2	1	39	2	3	3	1	0	0	1	5																							2	2	1	1	1	7
1	6	Usuario35853	3	0	2	2	25	1	3	1	2	2	0	1	6																							1	1	1	1	1	5	1	0	0	0	0	1
1	6	Usuario43362	5	2	2	2	35	1	3	2	1	1	3	1	8																							1	1	2	3	1	8
1	6	Usuario43407	3	0	2	1	51	2	3	3	2	2	1	1	9																							1	1	1	0	0	3
1	6	Usuario43408	1	2	1	1	19	1	3	2	2	1	2	2	9																							2	2	3	3	2	12
1	6	Usuario4351	3	0	2	1	39	1	3	2	2	1	1	0	6																							0	0	0	0	0	0
1	6	Usuario7025	6	2	2	1	26	1	3	4	3	3	3	3	16																							0	0	0	0	0	0
1	6	Usuario7048	3	0	2	1	20	2	3	3	3	4	3	2	15																							3	3	3	3	2	14
1	6	Usuario9098	2	0	1	1	27	1	3	2	2	1	1	1	7																							1	2	1	1	1	6
1	6	Usuario9100	5	2	2	2	30	1	2	2	2	2	2	3	11																							1	1	2	2	3	9
1	10	Usuario21345	1	0	1	2	26	2	3	2	2	2	2	2	10																							1	2	2	2	2	9
1	10	Usuario21346	1	1	1	2	35	3	1	1	2	2	2	1	8																							1	1	2	2	2	8
1	10	Usuario21347	1	0	1	1	26	1	3	3	3	4	3	2	15																							4	4	4	3	3	18
1	10	Usuario22351	1	0	1	2	48	2	3	2	2	2	2	2	10																							2	1	2	1	2	8
1	10	Usuario22352	1	3	1	1	35	2	2	2	3	2	2	3	12																							1	2	2	2	3	10
1	10	Usuario22370	1	1	1	1	32	2	2	3	2	2	2	2	11																							3	3	3	2	2	13
1	10	Usuario22376	1	0	1	1	59	2	1	1	1	1	0	0	3																							1	1	1	1	0	4
1	10	Usuario22403	1	0	1	1	25	2	1	1	2	0	1	0	4																							1	1	0	0	0	2
1	10	Usuario22453	1	0	1	1	35	2	3	2	2	1	1	1	7																							2	2	2	1	2	9
1	10	Usuario22454	1	1	1	1	39	3	3	3	2	3	2	2	12																							3	2	3	3	3	14
1	10	Usuario23396	1	0	1	2	56	2	3	3	2	3	1	2	11																							3	2	2	2	2	11
1	10	Usuario23400	1	1	1	1	26	3	3	3	3	2	2	3	13																							3	2	3	2	3	13
1	10	Usuario23451	1	1	1	1	31	2	2	3	2	2	2	3	12																							2	1	3	3	3	12
1	10	Usuario23454	1	1	1	1	50	2	2	2	2	2	1	2	9																							2	2	1	2	2	9
1	10	Usuario23455	1	1	1	1	22	2	2	3	2	2	1	1	9																							2	1	1	1	0	5
1	10	Usuario23456	1	0	1	1	52	1	2	3	2	0	1	2	8																							3	2	0	0	2	7
1	10	Usuario23462	1	3	1	1	26	3	3	4	3	4	3	3	17																							3	2	4	3	3	15
1	10	Usuario28727	1	3	1	2	41	2	2	2	2	3	3	2	12																							3	2	2	3	2	12
1	10	Usuario28740	1	1	1	1	42	1	3	2	3	2	1	3	11																							2	3	2	1	3	11
1	10	Usuario32815	1	3	1	1	33	3	2	3	3	3	3	4	16																							3	3	3	3	4	16
1	10	Usuario32816	1	1	1	1	49	2	2	2	2	2	2	1	9																							1	2	2	2	1	8
1	10	Usuario39919	1	0	1	1	53	2	1	2	1	1	1	2	7																							3	2	3	2	2	12
1	10	Usuario39936	1	2	1	1	33	2	1	2	2	2	2	2	10																							2	3	2	3	2	12
1	10	Usuario41018	1	0	1	1	44	2	2	2	2	2	2	2	10																							1	1	1	1	1	5
1	10	Usuario41038	1	0	1	1	35	2	2	1	1	1	0	0	3																							2	1	1	0	1	5
1	10	Usuario41046	1	0	1	1	41	2	1	3	3	3	3	3	15																							2	2	3	3	3	13
1	10	Usuario41059	1	0	1	2	51	2	3	1	2	1	2	2	8																							1	1	1	1	1	5
1	10	Usuario41062	1	2	1	2	41	1	3	1	1	1	1	3	7																							3	2	2	2	3	12
1	10	Usuario42097	1	0	1	2	58	2	3	2	2	3	3	3	13																							2	2	3	3	3	13
1	10	Usuario43140	1	0	1	2	35	1	2	1	1	1	1	1	5																							1	1	1	1	1	5
1	10	Usuario43149	1	0	1	1	30	2	3	2	2	1	0	0	5																							1	1	0	0	0	2
1	10	Usuario43150	1	0	1	1	31	2	3	1	1	1	2	2	7																							3	2	3	3	3	14
1	10	Usuario43297	1	2	1	1	39	3	2	3	4	3	4	2	16																							3	3	3	3	2	14
1	10	Usuario43334	1	0	1	1	33	1	2	2	1	1	1	2	7																							2	2	2	1	2	9
1	10	Usuario43338	1	0	1	2	38	1	2	1	2	0	0	0	3																							0	0	0	0	0	0
1	10	Usuario43349	1	3	1	1	26	1	3	3	2	1	2	2	10																							1	1	1	1	1	5
1	10	Usuario43350	1	0	1	1	38	2	1	1	1	0	0	0	2																							1	0	0	0	0	1
1	10	Usuario43370	1	2	1	1	33	2	3	3	3	3	3	3	15																							2	2	2	2	2	10
1	10	Usuario43374	1	0	1	2	44	2	2	2	1	3	2	2	10																							1	1	2	2	2	8
1	10	Usuario43383	1	0	1	2	59	3	2	1	2	4	3	3	13																							3	2	3	3	3	14
1	10	Usuario43398	1	0	1	2	23	2	2	2	2	2	0	2	8																							3	2	1	1	1	8
1	10	Usuario43413	1	0	1	1	45	2	1	2	2	1	2	2	9																							1	1	2	2	2	8
1	11	C005	1	0	1	1	33	1	3	1	2	2	3	1	9																							1	2	2	3	1	9
1	11	C046	7	0	2	2	40	1	3	2	2	0	1	0	5																							1	0	0	0	0	1
1	11	C047	5	0	2	2	22	1	3	2	2	0	2	1	7																							1	1	0	1	1	4
1	11	C048	1	0	1	1	21	1	3	3	2	1	3	2	11																							3	3	2	3	2	13
1	11	C051	4	0	2	2	23	1	3	1	1	1	1	0	4																							1	1	0	0	0	2
1	11	C053	4	1	2	1	43	1	3	2	2	1	1	0	6																							1	1	0	1	0	3
1	11	C054	1	0	1	1	25	1	3	4	2	3	3	1	13																							0	0	0	0	0	0
1	11	C055	5	0	2	1	22	1	3	3	2	3	3	3	14																							3	3	3	3	3	15
1	11	C056	6	0	2	1	29	3	2	1	0	1	1	1	4																							1	1	1	1	1	5
1	11	C062	4	1	2	1	25	2	3	2	2	1	1	2	8																							0	0	0	0	0	0
1	11	C064	10	1	2	1	35	2	3	3	2	0	0	0	5																							1	1	0	0	0	2
1	11	C066	6	1	2	2	26	2	3	3	2	2	4	3	14																							2	1	2	2	2	9
1	11	C069	1	1	1	2	25	1	3	3	3	4	3	2	15																							3	2	3	3	3	14
1	11	C070	2	1	1	2	22	1	3	3	2	1	2	2	10																							2	3	2	3	3	13
1	11	C075	6	0	2	1	23	1	3	3	3	2	3	3	14																							2	3	2	2	2	11
1	11	C081	3	2	2	1	22	1	3	2	2	2	1	1	8																							0	0	0	0	0	0
1	11	C082	1	1	1	1	23	1	3	1	3	3	2	2	11																							2	3	2	3	2	12
1	11	C083	3	2	2	2	23	1	3	3	2	0	1	1	7																							0	0	0	0	0	0
1	11	C084	1	2	1	1	20	1	3	2	2	2	3	3	12																							3	3	4	4	4	18
1	11	C086	4	1	2	1	29	1	3	3	3	3	3	2	14																							1	1	0	1	2	5
1	11	C089	1	3	1	1	33	1	3	3	2	4	4	4	17																							4	3	4	4	4	19
1	11	C094	5	0	2	1	23	1	3	1	1	1	1	0	4																							0	0	1	0	0	1
1	11	C096	4	2	2	1	43	2	2	1	1	1	1	1	5																							1	1	0	0	0	2
1	11	C097	3	2	2	1	19	1	3	2	1	1	1	1	6																							1	0	1	1	1	4
1	11	C099	10	2	2	1	21	1	3	2	1	4	1	2	10																							1	0	0	0	0	1
1	11	C102	3	1	2	1	23	1	3	2	2	1	1	0	6																							0	0	1	0	0	1
1	11	C103	3	0	2	1	38	1	3	1	1	1	1	1	5																							0	0	0	0	0	0
[truncated: 55 more columns]
